# Supplementary material for: APRIL Induces a Novel Subset of IgA+ Regulatory B Cells That Suppress Inflammation via Expression of IL-10 and PD-L1
Source: Front Immunol. 2019 Jun 14;10:1368. doi: 10.3389/fimmu.2019.01368 (PMC6587076; doi:10.3389/fimmu.2019.01368)
Supplement: Supplementary file 1 [file Table_1.XLS]

## Sheet: Blad1
Supplementary Table 1. Summary of 103 upregulated and 63 downregulated genes with a fold change > 1 or <-1 respectively in APRIL-induced IgA+ B cells compared to TGF-β-induced IgA+ B cells.
Genes are listed in order of fold induction.
Upregulated genes:					Downregulated genes:
Gene Symbol	Gene Description	Fold change			Gene Symbol	Gene Description	Fold change
CTAG2	cancer/testis antigen 2	6.70579			SCARA5	scavenger receptor class A, member 5 (putative)	-5.18587
ZBP1	Z-DNA binding protein 1	5.16801			PDE1C	phosphodiesterase 1C, calmodulin-dependent 70kDa	-3.39886
KDM5D	lysine (K)-specific demethylase 5D	4.86429			C1orf106	chromosome 1 open reading frame 106	-2.83226
BHLHA15	basic helix-loop-helix family, member a15	4.65192			CDH3	cadherin 3, type 1, P-cadherin (placental)	-2.46622
SLC47A1	solute carrier family 47 (multidrug and toxin extrusion), member 1	4.53511			BTBD11	BTB (POZ) domain containing 11	-2.37477
DDX3Y	DEAD (Asp-Glu-Ala-Asp) box helicase 3, Y-linked	4.52068			MRC2	mannose receptor, C type 2	-2.3045
RPS4Y1	ribosomal protein S4, Y-linked 1	4.11249			ZNF462	zinc finger protein 462	-2.25866
LINC00184	long intergenic non-protein coding RNA 184	3.79402			FSTL4	follistatin-like 4	-2.21138
HID1	HID1 domain containing	3.68792			MMP7	matrix metallopeptidase 7 (matrilysin, uterine)	-2.16246
LOXL2	lysyl oxidase-like 2	3.42639			GZMB	granzyme B	-2.13943
HTR6	5-hydroxytryptamine (serotonin) receptor 6, G protein-coupled	3.40439			ADAM12	ADAM metallopeptidase domain 12	-2.13519
MB21D2	Mab-21 domain containing 2	3.23285			PADI2	peptidyl arginine deiminase, type II	-2.02526
MS4A4A	membrane-spanning 4-domains, subfamily A, member 4A	3.18466			LGR6	leucine-rich repeat containing G protein-coupled receptor 6	-2.01539
WNT10A	wingless-type MMTV integration site family, member 10A	3.10172			KCNMB1	potassium large conductance calcium-activated channel, subfamily M, beta member 1	-1.95362
CHN2	beta-chimaerin isoform 10	2.79218			IL7R	Interleukin 7 receptor	-1.88843
C10orf128	chromosome 10 open reading frame 128	2.63254			CSMD1	CUB and Sushi multiple domains 1	-1.86196
IL32	interleukin 32	2.55878			CD7	CD7 molecule	-1.84087
CCR10	chemokine (C-C motif) receptor 10	2.45132			IFITM10	interferon induced transmembrane protein 10	-1.81944
CACNA1E	calcium channel, voltage-dependent, R type, alpha 1E subunit	2.29688			MME	membrane metallo-endopeptidase	-1.736
TG	thyroglobulin	2.28957			CD24	CD24 molecule	-1.66226
STARD13	StAR-related lipid transfer (START) domain containing 13	2.24702			NIPAL4	NIPA-like domain containing 4	-1.63757
TIGIT	T cell immunoreceptor with Ig and ITIM domains	2.18184			TNFRSF11A	tumor necrosis factor receptor superfamily, member 11a	-1.58242
MEF2B	myocyte enhancer factor 2B	2.13837			SPRY1	sprouty homolog 1, antagonist of FGF signaling (Drosophila)	-1.57484
VCAN	versican	2.02454			FRMD4B	FERM domain containing 4B	-1.55529
RIMBP2	RIMS binding protein 2	1.98562			PLEKHG3	pleckstrin homology domain containing, family G (with RhoGef domain) member 3	-1.52089
FCER2	Fc fragment of IgE, low affinity II, receptor for (CD23)	1.96932			FGFBP2	fibroblast growth factor binding protein 2	-1.51362
GFPT2	glutamine-fructose-6-phosphate transaminase 2	1.94652			ITGA5	integrin, alpha 5 (fibronectin receptor, alpha polypeptide)	-1.49569
ENPP2	ectonucleotide pyrophosphatase/phosphodiesterase 2	1.92835			ARHGAP22	Rho GTPase activating protein 22	-1.48935
PTPRJ	protein tyrosine phosphatase, receptor type, J	1.92775			GRB7	growth factor receptor-bound protein 7	-1.4867
BCAS1	breast carcinoma amplified sequence 1	1.90428			LOC100506688	uncharacterized LOC100506688	-1.45058
AIM2	absent in melanoma 2	1.89474			SKIL	SKI-like oncogene	-1.44056
KLF2	Kruppel-like factor 2	1.89052			WLS	wntless Wnt ligand secretion mediator	-1.43801
TNFRSF8	tumor necrosis factor receptor superfamily, member 8	1.88011			CTNND1	catenin (cadherin-associated protein), delta 1	-1.42333
WNT6	wingless-type MMTV integration site family, member 6	1.87698			CHRNA6	cholinergic receptor, nicotinic, alpha 6 (neuronal)	-1.40234
MSX1	msh homeobox 1	1.85759			PRUNE2	prune homolog 2 (Drosophila)	-1.37193
KIAA1217	KIAA1217	1.85477			FAM102B	family with sequence similarity 102, member B	-1.36904
SLA	Src-like-adaptor	1.82144			NHSL1	NHS-like 1	-1.36143
SLC41A1	solute carrier family 41 (magnesium transporter), member 1	1.77759			FAM177B	family with sequence similarity 177, member B	-1.35454
CREB3L1	cAMP responsive element binding protein 3-like 1	1.76436			FCGR2A	Fc fragment of IgG, low affinity IIa, receptor (CD32)	-1.29667
PM20D1	peptidase M20 domain containing 1	1.73907			TSPAN2	tetraspanin 2	-1.28878
ITGAM	integrin, alpha M (complement component 3 receptor 3 subunit)	1.71876			PKD1L1	polycystic kidney disease 1 like 1	-1.28792
CPNE5	copine V	1.71865			PDE9A	phosphodiesterase 9A	-1.28054
MX2	myxovirus (influenza virus) resistance 2 (mouse)	1.71192			ARHGEF10	Rho guanine nucleotide exchange factor (GEF) 10	-1.23322
ARHGAP6	Rho GTPase activating protein 6	1.71132			ZNF662	zinc finger protein 662	-1.18993
TUBB3	tubulin, beta 3 class III	1.65461			GAPT	GRB2-binding adaptor protein, transmembrane	-1.17902
C1orf186	chromosome 1 open reading frame 186	1.64826			CXCL16	chemokine (C-X-C motif) ligand 16	-1.16859
SIK1	salt-inducible kinase 1	1.64147			FLJ46906	uncharacterized LOC441172	-1.1477
MADCAM1	mucosal vascular addressin cell adhesion molecule 1	1.63827			PDE3B	phosphodiesterase 3B, cGMP-inhibited	-1.12927
ANKRD36BP2	ankyrin repeat domain 36B pseudogene 2	1.58043			RNF144A	ring finger protein 144A	-1.12585
MYL9	myosin, light chain 9, regulatory	1.56421			COL8A2	collagen alpha-2(VIII) chain isoform 2	-1.10725
TGM2	transglutaminase 2	1.55736			MAP2K6	mitogen-activated protein kinase kinase 6	-1.0903
GPR15	G protein-coupled receptor 15	1.53643			FNBP1L	formin binding protein 1-like	-1.07033
SLC45A3	solute carrier family 45, member 3	1.50676			MACROD2	MACRO domain containing 2	-1.06127
ZBTB32	zinc finger and BTB domain containing 32	1.5015			RP11-453F18__B.1	uncharacterized LOC286467	-1.05764
LOC284581	uncharacterized LOC284581	1.50089			KDELC1	KDEL (Lys-Asp-Glu-Leu) containing 1	-1.04341
MIR4435-1HG	MIR4435-1 host gene (non-protein coding)	1.49023			PVR	poliovirus receptor	-1.04332
MSC	musculin	1.48609			SDK2	sidekick cell adhesion molecule 2	-1.02677
LOC100130705	uncharacterized LOC100130705	1.48561			NKG7	natural killer cell group 7 sequence	-1.02146
MX1	myxovirus (influenza virus) resistance 1, interferon-inducible protein p78 (mouse)	1.46906			NRP2	neuropilin 2	-1.01558
GCGR	glucagon receptor	1.46656			ARHGAP42	Rho GTPase activating protein 42	-1.01214
RGS3	regulator of G-protein signaling 3	1.44417			UPP1	uridine phosphorylase 1	-1.00803
SMAGP	small cell adhesion glycoprotein	1.39267			LY86	lymphocyte antigen 86	-1.00712
RP11-16E12.2	uncharacterized LOC283710	1.3798			SPRED2	sprouty-related, EVH1 domain containing 2	-1.00269
RGS7	regulator of G-protein signaling 7	1.378
KCP	kielin/chordin-like protein	1.36041
SLC1A1	solute carrier family 1 (neuronal/epithelial high affinity glutamate transporter, system Xag), member 1	1.34589
LRRC32	leucine rich repeat containing 32	1.33955
LINC00152	long intergenic non-protein coding RNA 152	1.33572
FAM43A	family with sequence similarity 43, member A	1.33318
NOL3	nucleolar protein 3 (apoptosis repressor with CARD domain)	1.33177
CEND1	cell cycle exit and neuronal differentiation 1	1.30683
CNTNAP1	contactin associated protein 1	1.30469
FFAR1	free fatty acid receptor 1	1.30221
AC147651.4	uncharacterized LOC101926963	1.29968
SPARC	secreted protein, acidic, cysteine-rich (osteonectin)	1.29922
DOK4	docking protein 4	1.29912
BNIP3	BCL2/adenovirus E1B 19kDa interacting protein 3	1.28509
BIN2	bridging integrator 2 isoform 2	1.27154
LMO2	LIM domain only 2 (rhombotin-like 1)	1.24413
HR	hair growth associated	1.23972
NEUROG3	neurogenin 3	1.23956
FAM26F	family with sequence similarity 26, member F	1.21953
ARHGEF25	Rho guanine nucleotide exchange factor (GEF) 25	1.21191
LIMS2	LIM and senescent cell antigen-like domains 2	1.21107
EHD3	EH-domain containing 3	1.18898
FOXO3	forkhead box O3	1.18588
FAM78B	family with sequence similarity 78, member B	1.17521
CYB561	cytochrome b561	1.15588
HMOX1	heme oxygenase (decycling) 1	1.13841
CAMSAP3	calmodulin regulated spectrin-associated protein family, member 3	1.13112
DEF8	differentially expressed in FDCP 8 homolog (mouse)	1.12489
TNFRSF1B	tumor necrosis factor receptor superfamily, member 1B	1.12181
RAB7L1	RAB7, member RAS oncogene family-like 1	1.10712
S100A4	S100 calcium binding protein A4	1.09975
SORBS3	sorbin and SH3 domain containing 3	1.09349
SH2B2	SH2B adaptor protein 2	1.09274
STMN3	stathmin-like 3	1.09214
S1PR2	sphingosine-1-phosphate receptor 2	1.0518
TMEM238	transmembrane protein 238	1.04463
ARID3A	AT rich interactive domain 3A (BRIGHT-like)	1.02842
MIR155HG	MIR155 host gene (non-protein coding)	1.01627
NOD2	nucleotide-binding oligomerization domain-containing protein 2 isoform 2	1.01235
ADCY1	adenylate cyclase 1 (brain)	1.00286
