# Supplementary material for: APRIL Induces a Novel Subset of IgA+ Regulatory B Cells That Suppress Inflammation via Expression of IL-10 and PD-L1
Source: Front Immunol. 2019 Jun 14;10:1368. doi: 10.3389/fimmu.2019.01368 (PMC6587076; doi:10.3389/fimmu.2019.01368)
Supplement: Supplementary file 2 [file Table_2.XLS]

## Sheet: Blad1
Supplementary Table 2. Summary of 80 upregulated and 58 downregulated genes with a fold change > 1 or <-1 respectively in APRIL-induced IgA+ B cells
compared to TGF-β+APRIL -induced IgA+ B cells. Genes are listed in order of fold induction.
Upregulated genes:					Downregulated genes:
Gene Symbol	Gene Description	Fold change			Gene Symbol	Gene Description	Fold change
CTAG2	cancer/testis antigen 2	5.96807			SCARA5	scavenger receptor class A, member 5 (putative)	-5.03552
KDM5D	lysine (K)-specific demethylase 5D	4.84008			PDE1C	phosphodiesterase 1C, calmodulin-dependent 70kDa	-3.78316
EIF1AY	eukaryotic translation initiation factor 1A, Y-linked	4.65226			C1orf106	chromosome 1 open reading frame 106	-2.73604
BHLHA15	basic helix-loop-helix family, member a15	4.32535			BTBD11	BTB (POZ) domain containing 11	-2.6283
DDX3Y	DEAD (Asp-Glu-Ala-Asp) box helicase 3, Y-linked	4.2776			ADAM12	ADAM metallopeptidase domain 12	-2.55933
RPS4Y1	ribosomal protein S4, Y-linked 1	4.26572			CDH3	cadherin 3, type 1, P-cadherin (placental)	-2.40688
AMOTL2	angiomotin like 2	3.65022			GZMB	granzyme B	-2.39426
MB21D2	Mab-21 domain containing 2	3.17757			MMP7	matrix metallopeptidase 7 (matrilysin, uterine)	-2.36448
LOXL2	lysyl oxidase-like 2	3.13636			ZNF462	zinc finger protein 462	-2.30862
WNT10A	wingless-type MMTV integration site family, member 10A	2.97956			MRC2	mannose receptor, C type 2	-2.24803
TG	thyroglobulin	2.83849			FSTL4	follistatin-like 4	-2.16624
MS4A4A	membrane-spanning 4-domains, subfamily A, member 4A	2.82178			PADI2	peptidyl arginine deiminase, type II	-2.13811
WNT6	wingless-type MMTV integration site family, member 6	2.51977			IL7R	Interleukin 7 receptor	-2.10834
IL32	interleukin 32	2.41616			CSMD1	CUB and Sushi multiple domains 1	-1.99266
MEF2B	myocyte enhancer factor 2B	2.39177			NIPAL4	NIPA-like domain containing 4	-1.88385
CCR10	chemokine (C-C motif) receptor 10	2.32403			ITGA5	integrin, alpha 5 (fibronectin receptor, alpha polypeptide)	-1.86718
MIXL1	Mix paired-like homeobox	2.19283			TMEM136	transmembrane protein 136	-1.7566
CD1C	CD1c molecule	2.15331			IFITM10	interferon induced transmembrane protein 10	-1.74641
STARD13	StAR-related lipid transfer (START) domain containing 13	2.14666			TNFRSF11A	tumor necrosis factor receptor superfamily, member 11a	-1.71299
KIAA1217	KIAA1217	2.07043			DSP	desmoplakin	-1.68942
ENPP2	ectonucleotide pyrophosphatase/phosphodiesterase 2	2.05319			CHRNA6	cholinergic receptor, nicotinic, alpha 6 (neuronal)	-1.61264
RBMS3	RNA binding motif, single stranded interacting protein 3	2.0483			SPRY1	sprouty homolog 1, antagonist of FGF signaling (Drosophila)	-1.59681
CREB3L1	cAMP responsive element binding protein 3-like 1	2.04709			KIF1A	kinesin family member 1A	-1.53158
VCAN	versican	2.01677			FCGR2A	Fc fragment of IgG, low affinity IIa, receptor	-1.53021
BCAS1	breast carcinoma amplified sequence 1	2.00017			MVB12B	multivesicular body subunit 12B	-1.52988
MX2	myxovirus (influenza virus) resistance 2 (mouse)	1.96569			FGFBP2	fibroblast growth factor binding protein 2	-1.5276
SLA	Src-like-adaptor	1.93761			FRMD4B	FERM domain containing 4B	-1.52521
LOC284581	uncharacterized LOC284581	1.92468			PRUNE2	prune homolog 2 (Drosophila)	-1.50942
KLF2	Kruppel-like factor 2	1.91609			CD24	CD24 molecule	-1.46698
AIM2	absent in melanoma 2	1.88842			PLXDC2	plexin domain containing 2	-1.4571
TIGIT	T cell immunoreceptor with Ig and ITIM domains	1.88663			NHSL1	NHS-like 1	-1.45651
ADARB2	adenosine deaminase, RNA-specific, B2 (non-functional)	1.85308			GRB7	growth factor receptor-bound protein 7	-1.45471
ARHGAP6	Rho GTPase activating protein 6	1.83182			WLS	wntless Wnt ligand secretion mediator	-1.43237
RIMBP2	RIMS binding protein 2	1.78684			FAM177B	family with sequence similarity 177, member B	-1.40916
SLC45A3	solute carrier family 45, member 3	1.76215			SKIL	SKI-like oncogene	-1.39866
CPNE5	copine V	1.75647			DEPDC7	DEP domain containing 7	-1.3569
SLC41A1	solute carrier family 41 (magnesium transporter), member 1	1.73519			ARHGAP22	Rho GTPase activating protein 22	-1.34166
ITGAM	integrin, alpha M (complement component 3 receptor 3 subunit)	1.72346			LOC100506688	uncharacterized LOC100506688	-1.32679
PTPRJ	protein tyrosine phosphatase, receptor type, J	1.69695			PDE9A	phosphodiesterase 9A	-1.31879
RGS3	regulator of G-protein signaling 3	1.66712			SDK2	sidekick cell adhesion molecule 2	-1.26887
LRRC32	leucine rich repeat containing 32	1.59809			FAM102B	family with sequence similarity 102, member B	-1.24993
CCL3	chemokine (C-C motif) ligand 3	1.56355			ARHGEF17	Rho guanine nucleotide exchange factor (GEF) 17	-1.24083
GPR15	G protein-coupled receptor 15	1.55261			UPP1	uridine phosphorylase 1	-1.22299
FCER2	Fc fragment of IgE, low affinity II, receptor for	1.54979			TMEM133	transmembrane protein 133	-1.16202
C1orf186	chromosome 1 open reading frame 186	1.51676			PDE3B	phosphodiesterase 3B, cGMP-inhibited	-1.16084
PM20D1	peptidase M20 domain containing 1	1.50989			NRP2	neuropilin 2	-1.15392
TK2	thymidine kinase 2, mitochondrial	1.48555			RNF144A	ring finger protein 144A	-1.13333
ZBTB32	zinc finger and BTB domain containing 32	1.47995			NKG7	natural killer cell group 7 sequence	-1.12291
SIK1	salt-inducible kinase 1	1.47107			MACROD2	MACRO domain containing 2	-1.11586
RP11-16E12.2	uncharacterized LOC283710	1.45279			FNBP1L	formin binding protein 1-like	-1.112
SMAGP	small cell adhesion glycoprotein	1.43994			NYNRIN	NYN domain and retroviral integrase containing	-1.11009
ANKRD36BP2	ankyrin repeat domain 36B pseudogene 2	1.41688			COL8A2	collagen alpha-2(VIII) chain isoform 2	-1.06353
MIR4435-1HG	MIR4435-1 host gene (non-protein coding)	1.38326			ASIC1	acid-sensing (proton-gated) ion channel 1	-1.06004
DOK4	docking protein 4	1.36281			NAT8L	N-acetyltransferase 8-like (GCN5-related, putative)	-1.05731
XXYLT1-AS2	XXYLT1 antisense RNA 2	1.36097			SCARF1	scavenger receptor class F, member 1	-1.0556
TUBB3	tubulin, beta 3 class III	1.36014			PDE4D	phosphodiesterase 4D, cAMP-specific	-1.05067
LINC00152	long intergenic non-protein coding RNA 152	1.35765			HS3ST3B1	heparan sulfate (glucosamine) 3-O-sulfotransferase 3B1	-1.03575
GCGR	glucagon receptor	1.32601			DST	dystonin	-1.01165
TGM2	transglutaminase 2	1.31468
NOL3	nucleolar protein 3 (apoptosis repressor with CARD domain)	1.30836
NEUROG3	neurogenin 3	1.30366
CNTNAP1	contactin associated protein 1	1.27328
MX1	myxovirus (influenza virus) resistance 1, interferon-inducible protein p78 (mouse)	1.25351
SMPD1	sphingomyelin phosphodiesterase 1, acid lysosomal	1.23068
BNIP3	BCL2/adenovirus E1B 19kDa interacting protein 3	1.22049
EHD3	EH-domain containing 3	1.20602
BIN2	bridging integrator 2 isoform 2	1.17179
LMO2	LIM domain only 2 (rhombotin-like 1)	1.16753
PYCARD	PYD and CARD domain containing	1.146
S100A4	S100 calcium binding protein A4	1.13063
MIR155HG	MIR155 host gene (non-protein coding)	1.10798
RAB7L1	RAB7, member RAS oncogene family-like 1	1.09195
FAM43A	family with sequence similarity 43, member A	1.05382
TNFRSF1B	tumor necrosis factor receptor superfamily, member 1B	1.02369
CYB561	cytochrome b561	1.02101
SIT1	signaling threshold regulating transmembrane adaptor 1	1.01531
DEF8	differentially expressed in FDCP 8 homolog (mouse)	1.00846
SORBS3	sorbin and SH3 domain containing 3	1.00128
NOD2	nucleotide-binding oligomerization domain-containing protein 2 isoform 2	1.00106
TRAM2	translocation associated membrane protein 2	0.996053
